# Supplementary material for: Generalists or Specialists? Testing Genetic Specificity of Leucocytozoon Lineages and Black Fly Vectors in Thailand
Source: Biology (Basel). 2025 Dec 23;15(1):28. doi: 10.3390/biology15010028 (PMC12784730; doi:10.3390/biology15010028)
Supplement: Supplementary file 1 [file biology-15-00028-s001.zip]

Archive with 6 entries (6 files):
- Leucocytozoon ML tree
- S1. COI Simulium hapSP.fas
- S2. Leucocytozoon cyt b sequences.fas
- S3. Simulium COI sequences.fas
- S4. Thailand Leucocytozoon Hap.fas
- Simulium ML tree
