# Supplementary material for: Generalists or Specialists? Testing Genetic Specificity of Leucocytozoon Lineages and Black Fly Vectors in Thailand
Source: Biology (Basel). 2025 Dec 23;15(1):28. doi: 10.3390/biology15010028 (PMC12784730; doi:10.3390/biology15010028)
Supplement: Supplementary file 1 [file biology-15-00028-s001.zip › Leucocytozoon ML tree]

#NEXUS
begin trees;
	tree tree_1 = [&R] ((((H54:0.002321,H56:2.0E-6):0.029697,H55:0.004995):0.07768,(((((H13:0.00725,(H14:2.0E-6,(H15:2.0E-6,H16:0.00221):0.002202):0.001815):0.009607,(H50:0.002291,H51:2.0E-6):2.0E-6):0.004879,H52:0.0093):0.014812,H53:0.006668):0.005297,(H49:0.00481,(H48:2.0E-6,(H47:0.012235,(H46:0.002054,(H45:2.0E-6,(H38:0.002445,((H36:2.0E-6,H37:0.002432):2.0E-6,(H34:0.002398,(((H41:0.002401,H44:0.002405):2.0E-6,H43:2.0E-6):2.0E-6,(H35:2.0E-6,((((((H22:0.004819,H29:2.0E-6):0.002399,H30:2.0E-6):0.0024,H33:0.004878):2.0E-6,(H28:0.00242,(H31:0.002408,H32:2.0E-6):2.0E-6):2.0E-6):0.002407,(H39:0.004876,(H40:0.002415,H42:0.002408):2.0E-6):2.0E-6):0.002392,((((((H11:0.004857,H19:2.0E-6):0.002419,H18:0.002419):2.0E-6,(H17:2.0E-6,H21:0.002429):0.00241):2.0E-6,H23:2.0E-6):2.0E-6,H20:0.012237):0.002401,((H12:0.009807,(((H24:0.002341,H27:0.002341):2.0E-6,H26:2.0E-6):0.002334,H25:2.0E-6):0.007163):2.0E-6,(H1:0.002376,(H2:2.0E-6,(H3:0.007309,((H4:2.0E-6,(H6:0.053102,((H7:0.004749,H8:2.0E-6):6.57E-4,H9:0.00423):0.002213):2.0E-6):2.0E-6,H10:0.004776):0.00237):2.0E-6):2.0E-6):0.002379):0.002393):2.0E-6):2.0E-6):0.002412):0.002406):2.0E-6):0.002427):0.010004):0.010519):0.005315):0.004749):0.002451):2.0E-6):0.025391):0.009519,H5:0.135453);
end;
