# Supplementary material for: Generalists or Specialists? Testing Genetic Specificity of Leucocytozoon Lineages and Black Fly Vectors in Thailand
Source: Biology (Basel). 2025 Dec 23;15(1):28. doi: 10.3390/biology15010028 (PMC12784730; doi:10.3390/biology15010028)
Supplement: Supplementary file 1 [file biology-15-00028-s001.zip › S1. COI Simulium hapSP.fas]

>AS 
TGGAGCATGAGCAGGAATAGTAGGTACTTCATTAAGAATACTTATTCGAGCTGAATTAGGACATCCCGGTTCCCTTATTG
GAGATGATCAAATTTATAATGTAATTGTTACTGCCCATGCTTTTGTAATAATTTTTTTTATAGTTATACCTATTATAATT
GGAGGGTTTGGAAATTGATTAGTACCATTAATATTAGGAGCCCCCGATATAGCATTTCCTCGAATGAATAATATAAGTTT
TTGATTATTACCCCCCTCTTTAACCTTATTACTTGCAAGTAGTATAGTGGAAGCAGGAGCTGGAACAGGGTGAACTGTAT
ACCCTCCTTTATCATCTGGTATTGCCCATGCTGGAGCTTCTGTAGATCTAGCAATTTTTTCTCTTCATTTAGCAGGAATT
TCTTCAATTTTAGGAGCTGTAAATTTTATCACTACAATTATTAATATACGATCAAATGGAATTACTTTCGATCGAATACC
ACTATTCGTCTGATCAGTAGTTATTACTGCCATTTTATTACTTTTATCTTTACCAGTATTAGCAGGAGCTATTACAATAC
TTTTAACAGATCGAAATTTAAATACCTCTTTTTTTGATCCAGCTGGAGGAGGAGACCCAATTTTATATCAACATTTATTT
TGATTTTTTG
>CP 
CGGAGCTTGAGCCGGAATAGTTGGAACTTCTTTAAGAATACTTATTCGAGCTGAATTAGGTCATCCTGGTTCCCTTATTG
GAGATGATCAAATTTATAATGTTATTGTTACAGCTCATGCTTTTGTAATAATTTTTTTTATAGTTATACCAATTATAATT
GGAGGATTTGGAAATTGATTAGTTCCTTTAATACTTGGAGCCCCAGATATAGCATTCCCTCGAATGAATAATATAAGTTT
TTGACTATTACCTCCTTCATTAACTTTATTACTTGCTAGTAGTATAGTAGAAGCAGGAGCTGGTACAGGTTGAACTGTTT
ACCCTCCTTTATCTTCAGGAATTGCTCATGCCGGAGCTTCTGTTGATTTAGCTATTTTTTCTTTACACCTAGCTGGGATT
TCTTCAATTTTAGGGGCTGTAAATTTTATTACTACAATTATTAATATACGATCTAATGGAATTACTTTTGATCGAATACC
TTTATTTGTTTGATCTGTAGTTATTACTGCCGTTCTTTTACTTCTTTCTTTACCTGTTTTAGCTGGAGCTATTACAATGC
TTTTAACTGATCGAAATTTAAATACTTCTTTTTTTGACCCTGCCGGAGGAGGAGACCCTATTTTATACCAACATTTATTT
TGATTTTTTG
>KL 
CGGAGCTTGAGCCGGAATAGTTGGAACTTCTTTAAGTATACTTATTCGAGCTGAATTAGGTCATCCTGGTTCCCTTATTG
GAGATGATCAAATTTATAATGTTATTGTTACAGCTCATGCTTTTGTAATAATTTTTTTTATAGTTATACCAATTATAATT
GGAGGATTTGGAAATTGATTAGTTCCTTTAATGCTTGGAGCCCCAGATATGGCATTTCCTCGAATAAATAATATAAGTTT
TTGACTATTACCTCCTTCATTAACCTTATTACTTGCTAGTAGTATAGTAGAAGCAGGAGCTGGTACAGGTTGAACTGTTT
ACCCTCCTTTATCTTCAGGAATTGCTCATGCCGGAGCTTCTGTTGATTTAGCTATTTTTTCTTTACATCTAGCCGGAATT
TCCTCAATTTTAGGAGCTGTAAATTTTATTACTACAATTATTAATATACGATCTAATGGAATTACTTTTGATCGAATACC
TTTATTTGTTTGATCTGTAGTTATTACTGCCATTCTTTTACTTCTTTCTTTACCTGTTTTAGCCGGAGCTATTACAATAC
TTTTAACTGATCGAAATTTAAATACTTCTTTTTTTGACCCTGCTGGAGGAGGAGACCCTATTTTATACCAACATTTATTT
TGATTTTTTG
>GB 
TGGAGCTTGAGCAGGAATAGTGGGTACTTCTTTAAGAATACTTATTCGGGCCGAATTAGGTCATCCCGGTTCCCTTATTG
GAGATGATCAAATTTACAACGTAATTGTTACTGCTCATGCTTTTGTAATAATTTTTTTTATAGTAATACCAATCATAATT
GGAGGATTCGGAAACTGACTAGTTCCTTTAATATTAGGAGCTCCTGATATAGCTTTTCCTCGAATAAATAATATAAGTTT
TTGATTATTACCTCCTTCTTTAACATTATTGCTTGCAAGTAGAATAGTAGAAGCAGGAGCTGGGACAGGATGAACAGTCT
ACCCTCCCCTATCTTCAGGAATTGCTCATGCTGGCGCATCCGTTGATTTAGCGATTTTCTCTTTACATTTAGCAGGAATT
TCTTCAATTTTAGGAGCTGTTAATTTTATTACTACAATTATCAATATACGATCAAATGGAATTACTTTTGACCGAATACC
TTTATTTGTGTGATCAGTTGTTATTACAGCTATTTTATTATTACTATCTTTACCTGTATTAGCTGGAGCTATTACAATGC
TTTTAACTGATCGAAATCTAAATACTTCCTTCTTTGATCCCGCAGGAGGAGGAGATCCAATTTTGTATCAACACTTATTT
TGATTTTTTG
>SM 
TGGAGCTTGAGCAGGAATAGTGGGAACATCCTTAAGTATATTAATTCGAGCTGAATTAGGACATCCCGGATCCCTTATTG
GTGATGATCAGATTTATAATGTAATTGTTACTGCCCATGCTTTTGTCATAATTTTTTTTATAGTAATACCAATTATAATT
GGAGGATTTGGTAATTGATTAGTTCCTTTAATATTAGGAGCCCCAGATATAGCATTCCCTCGAATAAATAATATAAGTTT
TTGATTATTACCTCCTTCTTTAACATTATTACTTGCAAGTAGTATAGTAGAAGCAGGAGCAGGAACAGGTTGAACAGTTT
ACCCTCCTTTATCTTCAGGAATCGCCCATGCTGGTGCCTCAGTTGATTTAGCTATTTTTTCTCTTCACTTAGCAGGAATT
TCATCAATTTTAGGAGCTGTAAATTTTATTACAACAATTATTAATATGCGATCAAATGGAATTACTTTTGATCGAATACC
ATTATTTGTGTGATCAGTAGTAATTACTGCTGTTTTATTATTATTATCTTTGCCTGTTTTAGCCGGAGCTATTACTATAC
TTTTAACTGATCGAAACCTTAATACTTCTTTTTTTGACCCTGCTGGAGGAGGAGATCCAATTCTTTACCAACATTTATTT
TGATTTTTTG
>YV 
TGGAGCTTGAGCAGGAATAGTAGGTACATCTTTAAGTATACTAATTCGAGCTGAATTAGGACATCCCGGTTCCCTTATTG
GTGATGATCAGATTTATAATGTAATTGTTACTGCTCATGCCTTTGTCATAATTTTTTTTATAGTTATACCAATTATAATT
GGAGGATTTGGAAATTGATTAGTTCCTTTAATGTTAGGAGCCCCAGATATGGCTTTCCCTCGAATAAATAATATAAGTTT
TTGATTATTACCTCCTTCCTTAACCTTACTACTTGCAAGTAGTATAGTAGAAGCAGGAGCAGGAACAGGATGAACAGTTT
ATCCTCCCTTATCTTCAGGAATTGCTCATGCCGGGGCTTCCGTTGATTTAGCCATTTTTTCTCTTCATTTAGCAGGTATT
TCATCTATTTTAGGGGCTGTAAATTTTATTACAACAATTATTAATATGCGATCAAATGGAATTACATTTGATCGAATACC
TCTATTTGTTTGATCAGTAGTAATTACTGCTGTTTTATTACTATTATCTTTACCTGTTTTAGCTGGAGCTATTACTATAC
TTTTAACTGACCGAAACCTAAATACTTCCTTCTTTGACCCAGCTGGGGGAGGGGATCCTATTCTTTATCAACATTTATTT
TGATTTTTTG
