# Supplementary material for: Generalists or Specialists? Testing Genetic Specificity of Leucocytozoon Lineages and Black Fly Vectors in Thailand
Source: Biology (Basel). 2025 Dec 23;15(1):28. doi: 10.3390/biology15010028 (PMC12784730; doi:10.3390/biology15010028)
Supplement: Supplementary file 1 [file biology-15-00028-s001.zip › S2. Leucocytozoon cyt b sequences.fas]

>H1  
TTACATATATTAAGAGGATTAAATTATTCTTTCTCTTATTTACCTTTATCATGGATTAGTGGTTTAGTAATATTCTTAAT
ATTTATTGTTACTGCTTTTATGGGTTATGTCTTACCATGGGGACAAATGAGTTTCTGGGGAGCTACTGTTATAACTAATT
TATTATATTTTATTCCTGGATTAATTAATTGGATTTGTGGTGGATTCATTATTAATGACCCAACATTAAAAAGATTCTTT
GTATTACACTTTATATTCCCATTTATAGCATTAGCAATTGTATTTATTCATATATTCTTTTTACATATTCAAGGTAGCAC
TAATCCATTAGGGTATAATACACCTTTAAAAATACCATTCTATCCAAATCTATTAACTTTAGATATTAAAGGATTTAATT
ATGTATTAGTAATATTCTTATTTCAAAGTTTATTTGGAATT
>H2  
TTACATATATTAAGAGGATTAAATTATTCTTTCTCTTATTTACCTTTATCATGGATTAGTGGTTTAGTAATATTCTTAAT
ATTTATTGTTACTGCTTTTATGGGTTATGTCTTACCATGGGGACAAATGAGTTTCTGGGGAGCTACTGTTATAACTAATT
TATTATATTTTATTCCTGGATTAATTAATTGGATTTGTGGTGGATTCATTATTAATGACCCAACATTAAAAAGATTCTTT
GTATTACACTTTATATTCCCATTTATAGCATTAGCAATTGTATTTATTCATATATTCTTTTTACATATTCAAGGTAGCAC
TAATCCTTTAGGGTATAATACACCTTTAAAAATACCATTCTATCCAAATCTATTAACTTTAGATATTAAAGGATTTAATT
ATGTATTAGTAATATTCTTATTTCAAAGTTTATTTGGAATT
>H3  
TTACATATATTAAGAGGATTAAATTATTCTTTCTCTTATTTACCTTTATCATGGATTAGTGGTTTAATAATATTTTTAAT
ATTTATTGTTACTGCTTTTATGGGTTATGTCTTACCATGGGGACAAATGAGTTTCTGGGGAGCTACTGTTATTACTAATT
TATTATATTTTATTCCTGGATTAATTAATTGGATTTGTGGTGGATTCATTATTAATGACCCAACATTAAAAAGATTCTTT
GTATTACACTTTATATTCCCATTTATAGCATTAGCAATTGTATTTATTCATATATTCTTTTTACATATTCAAGGTAGCAC
TAATCCTTTAGGGTATAATACACCTTTAAAAATACCATTCTATCCAAATCTATTAACTTTAGATATTAAAGGATTTAATT
ATGTATTAGTAATATTCTTATTTCAAAGTTTATTTGGAATT
>H4  
TTACATATATTAAGAGGATTAAATTATTCTTTCTCTTATTTACCTTTATCATGGATTAGTGGTTTAGCAATATTCTTAAT
ATTTATTGTTACTGCTTTTATGGGTTATGTCTTACCATGGGGACAAATGAGTTTCTGGGGAGCTACTGTTATAACTAATT
TATTATATTTTATTCCTGGATTAATTAATTGGATTTGTGGTGGATTCATTATTAATGACCCAACATTAAAAAGATTCTTT
GTATTACACTTTATATTCCCATTTATAGCATTAGCAATTGTATTTATTCATATATTCTTTTTACATATTCAAGGTAGCAC
TAATCCTTTAGGGTATAATACACCTTTAAAAATACCATTCTATCCAAATCTATTAACTTTAGATATTAAAGGATTTAATT
ATGTATTAGTAATATTCTTATTTCAAAGTTTATTTGGAATT
>H5  
TTACATATATTAAGAGGATTAAATTATTCTTATTCATACTTACCTTTAACATGGAATACTGGACTAATAATATTCTTAAT
TTCTATTATGACTGCTTTCATGGGATATGTATTACCATGGGGTCAAATGAGTTTTTGGGGTGCAACTGTAATTACTAATT
TATTATATTTCATTCCTGGATTAATTACATGGGTTTGTGGAGGATTTATTGTTAATGATCCAACACTAAAAAGATTCTTT
ATACTTCATTTCATATTTCCATTTATAGTATTAGTAGTAGTATTTATTCACATATTCTTCTTACACTTACAAGGTAGCAC
TAATCCTTTAGGATATGATACAGCTTTAAAAATACCATTCTATCCAAATCTATTAACTTTAGATATTAAAGGATTTAATT
ATGTATTAGTAATATTCTTATTTCAAAGTTTATTTGGAATT
>H6  
TTACATATATTAAGAGGATTAAATTATTCTTTCTCTTATTTACCTTTATCATGGATAAGTGGTTTAGCTACATTCTTATT
ATTTATTGCAACAGCTTTTATGGGTTGTGTCTTACCATGAGGACAAATGAGTTTCTGGGGAGCTACTGTTACATCTAATT
TATTATATTTTATGCCTGGATTAATTACTTGGATTTGTGGTGGATTCATTATTAATGACCCAACATTAAAAAGATTCTTT
GTATTACACTTTATCTTTCCATTTATAGCATTAGCAATTGTATTTATTCATATATTCTTTTTACATATTCCAGGTAGCAC
TACTCCTTTAGGGGATAATACGCCTTTAAAAATACCATTCTATCCAAATCTATTAACTTTAGATATTAAAGGATTTAATT
ATGTATTAGTAATATTCTTATTTCAAAGTTTATTTGGAATT
>H7  
TTACATATATTAAGAAGATTAAATTATTCTTTCTCTTATTTACCTTTATCAGGGATTAGGGGTTTAGCAATATTCTTAAT
ATTTATTGTTACTGCTTTTATGGGTTATGTCTTACCATGGGGACAAATGAGTTTCTGGGGAGCTACTGTTATAACTAATT
TATTATATTTTATTCCTGGATTAATTAATTGGATTTGTGGTGGATTCATTATTAATGACCCAACATTAAAAAGATTCTTT
GTATTACACTTTATATTCCCATTTATAGCATTAGCAATTGTATTTATTCATATATTCTTTTTACATATTCAAGGTAGCAC
TAATCCTTTAGGGTATAATACACCTTTAAAAATACCATTCTATCCAAATCTATTAACTTTAGATATTAAAGGATTTAATT
ATGTATTAGTAATATTCTTATTTCAAAGTTTATTTGGAATT
>H8  
TTACATATATTAAGAGGATTAAATTATTCTTTCTCTTATTTACCTTTATCAGGGATTAGTGGTTTAGCAATATTCTTAAT
ATTTATTGTTACTGCTTTTATGGGTTATGTCTTACCATGGGGACAAATGAGTTTCTGGGGAGCTACTGTTATAACTAATT
TATTATATTTTATTCCTGGATTAATTAATTGGATTTGTGGTGGATTCATTATTAATGACCCAACATTAAAAAGATTCTTT
GTATTACACTTTATATTCCCATTTATAGCATTAGCAATTGTATTTATTCATATATTCTTTTTACATATTCAAGGTAGCAC
TAATCCTTTAGGGTATAATACACCTTTAAAAATACCATTCTATCCAAATCTATTAACTTTAGATATTAAAGGATTTAATT
ATGTATTAGTAATATTCTTATTTCAAAGTTTATTTGGAATT
>H9  
TTACATATATTAAGAGGATTAAATTATTCTTCCTCTTATTTACCTTTATCAAGGATTAGTGGTTTAGCAATATTCTTAAT
ATTTATTGTTACTGCTTTTATGGGTTATGTCTTACCATGGGGACAAATGAGTTTCTGGGGAGCTACTGTTATAACTAATT
TATTATATTTTATTCCTGGATTAATTAATTGGATTTGTGGTGGATTCATTATTAATGACCCAACATTAAAAAGATTCTTT
GTATTACACTTTATATTCCCATTTATAGCATTAGCAATTGTATTTATTCATATATTCTTTTTACATATTCAAGGTAGCAC
TAATCCTTTAGGGTATAATACACCTTTAAAAATACCATTCTATCCAAATCTATTAACTTTAGATATTAAAGGATTTAATT
ATGTATTAGTAATATTCTTATTTCAAAGTTTATTTGGAATT
>H10 
TTACATATATTAAGAGGATTAAATTATTCTTTCTCTTATTTACCTTTATCATGGATTGATGGTTTAGCAATATTCTTAAT
ATTTATTGTTACTGCTTTTATGGGTTATGTCTTACCATGGGGACAAATGAGTTTCTGGGGAGCTACTGTTATAACTAATT
TATTATATTTTATTCCTGGATTAATTAATTGGATTTGTGGTGGATTCATTATTAATGACCCAACATTAAAAAGATTCTTT
GTATTACACTTTATATTCCCATTTATAGCATTAGCAATTGTATTTATTCATATATTCTTTTTACATATTCAAGGTAGCAC
TAATCCTTTAGGGTATAATACACCTTTAAAAATACCATTCTATCCAAATCTATTAACTTTAGATATTAAAGGATTTAATT
ATGTATTAGTAATATTCTTATTTCAAAGTTTATTTGGAATT
>H11 
TTACATATATTAAGAGGATTAAATTATTCTTTCTCTTATTTACCTTTATCATGGATTAGTGGTTTAGTATTATTCTTAAT
ATTTATTGTTACAGCTTTTATGGGTTATGTCTTACCATGGGGACAAATGAGTTTCTGGGGAGCTACTGTTATAACTAATT
TATTATATTTTATTCCTGGATTAATTAATTGGATTTGTGGTGGATTTATTATTAATGACCCAACATTAAAAAGATTCTTT
GTATTACACTTTATATTTCCATTTATAGCATTAGCAATTGTATTTATTCATATATTCTTTTTACATATTCAAGGTAGCAC
TAATCCTTTAGGGTATAATACACCTTTAAAAATACCATTCTATCCAAATCTATTAACTTTAGATATTAAAGGATTTAATT
ATGTATTAGTATTATTCTTATTTCAAAGCTTATTTGGAATT
>H12 
TTACATATATTAAGAGGATTAAATTATTCTTTCTCTTATTTACCTTTATCATGGATTAGTGGTTTAGTAATATTCTTAAT
ATTTATTGTTACTGCTTTTATGGGTTATGTCTTACCATGGGGACAAATGAGTTTCTGGGGAGCTACTGTTATAACTAATT
TATTATATTTTATTCCTGGATTAATCAATTGGATTTGTGGTGGATTTATTATTAATGACCCAACCTTAAAAAGATTCTTT
GTATTACATTTTATATTCCCATTCATAGCATTAGCAATTGTATTTATTCATATATTCTTTTTACATATTCAAGGTAGCAC
TAATCCTTTAGGGTATAATACACCTTTAAAAATACCATTCTATCCAAATCTATTAACTTTAGATATTAAAGGATTTAATT
ATGTATTAGTAATATTCTTATTTCAAAGTTTATTTGGAATT
>H13 
TTACATATATTAAGAGGATTAAATTATTCTTTCTGTTACTTACCATTATCATGGATTAGTGGTTTAATAATATTTTTAAT
ATTTATTGTAACTGCTTTTATGGGTTATGTCTTACCATGGGGACAAATGAGTTTTTGGGGAGCTACTGTAATTACTAATT
TATTATATTTTATTCCTGGATTAATCAATTGGGTCTGTGGTGGATTTATTATTAATGACCCAACCTTAAAAAGATTCTTC
GTATTACATTTTATATTCCCATTTATAGCATTAGCTATTGTTTTTATTCATATATTCTTCTTACATATTCAAGGTAGCAC
TAATCCTTTAGGGTATGATACACCTTTAAAAATACCATTCTATCCAAATCTATTAACTTTAGATATTAAAGGATTTAATT
ATGTACTAGTAATATTCTTATTTCAAAGTTTATTTGGAATT
>H14 
TTACATATATTAAGAGGATTAAATTATTCTTTCTGTTACTTACCATTATCATGGATTAGTGGTTTAATAATATTTTTAAT
ATTTATTGTAACTGCTTTTATGGGTTATGTCTTACCATGGGGACAAATGAGTTTTTGGGGAGCTACTGTAATTACTAATT
TATTATATTTTATTCCTGGATTAATCAATTGGGTCTGTGGTGGATTTATTATTAATGACCCAACCTTAAAAAGATTCTTC
GTATTACATTTTATATTCCCATTCGTAGCACTAGCTATTGTTTTTATCCATATATTCTTCTTACATATTCAAGGTAGCAC
TAATCCTTTAGGGTATGATACACCTTTAAAAATACCATTCTATCCAAATCTATTAACTTTAGATATTAAAGGATTTAATT
ATGTACTAGTAATATTCTTATTTCAAAGTTTATTTGGAATT
>H15 
TTACATATATTAAGAGGATTAAATTATTCTTTCTGTTACTTACCATTATCATGGATTAGTGGTTTAATAATATTTTTAAT
ATTTATTGTAACTGCTTTTATGGGTTATGTCTTACCATGGGGACAAATGAGTTTTTGGGGAGCTACTGTAATTACTAATT
TATTATATTTTATTCCTGGATTAATCAATTGGGTCTGTGGTGGATTTATTATTAATGATCCAACCTTAAAAAGATTCTTC
GTATTACATTTTATATTCCCATTCGTAGCACTAGCTATTGTTTTTATCCATATATTCTTCTTACATATTCAAGGTAGCAC
TAATCCTTTAGGGTATGATACACCTTTAAAAATACCATTCTATCCAAATCTATTAACTTTAGATATTAAAGGATTTAATT
ATGTACTAGTAATATTCTTATTTCAAAGTTTATTTGGAATT
>H16 
TTACATATATTAGGAGGATTAAATTATTCTTTCTGTTACTTACCATTATCATGGATTAGTGGTTTAATAATATTTTTAAT
ATTTATTGTAACTGCTTTTATGGGTTATGTCTTACCATGGGGACAAATGAGTTTTTGGGGAGCTACTGTAATTACTAATT
TATTATATTTTATTCCTGGATTAATCAATTGGGTCTGTGGTGGATTTATTATTAATGATCCAACCTTAAAAAGATTCTTC
GTATTACATTTTATATTCCCATTCGTAGCACTAGCTATTGTTTTTATCCATATATTCTTCTTACATATTCAAGGTAGCAC
TAATCCTTTAGGGTATGATACACCTTTAAAAATACCATTCTATCCAAATCTATTAACTTTAGATATTAAAGGATTTAATT
ATGTACTAGTAATATTCTTATTTCAAAGTTTATTTGGAATT
>H17 
TTACATATATTAAGAGGATTAAATTATTCTTTCTCTTATTTACCTTTATCATGGGTTAGTGGTTTAGTATTATTCTTAAT
ATTTATTGTTACTGCTTTTATGGGTTATGTCTTACCATGGGGACAAATGAGTTTCTGGGGAGCTACTGTTATAACTAATT
TATTATATTTTATTCCTGGATTAATTAATTGGATTTGTGGTGGATTTATTATTAATGACCCAACATTAAAAAGATTCTTT
GTATTACACTTTATATTTCCATTTATAGCATTAGCAATTGTATTTATTCATATATTCTTTTTACATATTCAAGGTAGCAC
TAATCCTTTAGGGTATAATACACCTTTAAAAATACCATTCTATCCAAATCTATTAACTTTAGATATTAAAGGATTTAATT
ATGTATTAGTAATATTCTTATTTCAAAGTTTATTTGGAATT
>H18 
TTACATATATTAAGAGGATTAAATTATACTTTCTCTTATTTACCTTTATCATGGATTAGTGGTTTAGTATTATTCTTAAT
ATTTATTGTTACTGCTTTTATGGGTTATGTCTTACCATGGGGACAAATGAGTTTCTGGGGAGCTACTGTTATAACTAATT
TATTATATTTTATTCCTGGATTAATTAATTGGATTTGTGGTGGATTTATTATTAATGACCCAACATTAAAAAGATTCTTT
GTATTACACTTTATATTTCCATTTATAGCATTAGCAATTGTATTTATTCATATATTCTTTTTACATATTCAAGGTAGCAC
TAATCCTTTAGGGTATAATACACCTTTAAAAATACCATTCTATCCAAATCTATTAACTTTAGATATTAAAGGATTTAATT
ATGTATTAGTAATATTCTTATTTCAAAGTTTATTTGGAATT
>H19 
TTACATATATTAAGAGGATTAAATTATTCTTTCTCTTATTTACCTTTATCATGGATTAGTGGTTTAGTATTATTCTTAAT
ATTTATTGTTACAGCTTTTATGGGTTATGTCTTACCATGGGGACAAATGAGTTTCTGGGGAGCTACTGTTATAACTAATT
TATTATATTTTATTCCTGGATTAATTAATTGGATTTGTGGTGGATTTATTATTAATGACCCAACATTAAAAAGATTCTTT
GTATTACACTTTATATTTCCATTTATAGCATTAGCAATTGTATTTATTCATATATTCTTTTTACATATTCAAGGTAGCAC
TAATCCTTTAGGGTATAATACACCTTTAAAAATACCATTCTATCCAAATCTATTAACTTTAGATATTAAAGGATTTAATT
ATGTATTAGTAATATTCTTATTTCAAAGTTTATTTGGAATT
>H20 
TTACATATATTAAGAGGATTAAATTATTCTTTCTCTTATTTACCTTTATCATGGATTAGTGGTTTAGTATTATTCTTAAT
ATTTATTGTTACTGCTTTTATGGGTTATGTCTTACCATGGGGACAAATGAGTTTCTGGGGAGCTACTGTTATAACTAATT
TATTATATTTTATTCCTGGATTAATCAATTGGATCTGTGGTGGATTTATTATTAATGACCCAACATTAAAAAGATTCTTC
GTATTACACTTTATATTTCCATTCATAGCATTAGCAATTGTATTTATTCATATATTCTTTTTACATATTCAAGGTAGCAC
TAATCCTTTAGGGTATAATACACCTTTAAAAATACCATTCTATCCAAATCTATTAACTTTAGATATTAAAGGATTTAATT
ATGTATTAGTAATATTCTTATTTCAAAGTTTATTTGGAATG
>H21 
TTACATATATTAAGAGGATTAAATTATTCTTTCTCTTATTTACCTTTATCATGGGTTAGTGGTTTAGTATTATTCTTAAT
ATTTATTGTTACTGCTTTTATGGGTTATGTCTTACCATGGGGACAAATGAGTTTCTGGGGAGCTACTGTTATAACTAATT
TATTATATTTTATTCCTGGATTAATTAATTGGATTTGTGGTGGATTTATTATTAATGACCCAACATTAAAAAGATTCTTT
GTATTACACTTTATATTTCCATTTATAGGATTAGCAATTGTATTTATTCATATATTCTTTTTACATATTCAAGGTAGCAC
TAATCCTTTAGGGTATAATACACCTTTAAAAATACCATTCTATCCAAATCTATTAACTTTAGATATTAAAGGATTTAATT
ATGTATTAGTAATATTCTTATTTCAAAGTTTATTTGGAATT
>H22 
TTACATATATTAAGAGGATTAAATTATACTTTCTCTTATTTACCTTTATCATGGATTAGTGGTTTATTAATATTCTTAAT
ATTTATTGTTACTGCTTTTATGGGTTATGTCTTACCATGGGGACAAATGAGTTTCTGGGGAGCTACTGTTATAACTAATT
TATTATATTTTATTCCTGGATTAATTAATTGGATTTGTGGTGGATTTATTATTAATGACCCAACATTAAAAAGATTCTTT
GTATTACACTTTATATTCCCATTTATAGCATTAGCAATTGTATTTATTCATATATTCTTTTTACATATTCAAGGTAGCAC
TAATCCTTTAGGGTATAATACACCTTTAAAAATACCATTCTATCCAAATCTATTAACTCAAGATATTAAAGGATTTAATT
ATGTATTAGTAATATTCTTATTTCAAAGTTTATTTGGAATT
>H23 
TTACATATATTAAGAGGATTAAATTATTCTTTCTCTTATTTACCTTTATCATGGATTAGTGGTTTAGTATTATTCTTAAT
ATTTATTGTTACTGCTTTTATGGGTTATGTCTTACCATGGGGACAAATGAGTTTCTGGGGAGCTACTGTTATAACTAATT
TATTATATTTTATTCCTGGATTAATTAATTGGATTTGTGGTGGATTTATTATTAATGACCCAACATTAAAAAGATTCTTT
GTATTACACTTTATATTTCCATTTATAGCATTAGCAATTGTATTTATTCATATATTCTTTTTACATATTCAAGGTAGCAC
TAATCCTTTAGGGTATAATACACCTTTAAAAATACCATTCTATCCAAATCTATTAACTTTAGATATTAAAGGATTTAATT
ATGTATTAGTAATATTCTTATTTCAAAGTTTATTTGGAATT
>H24 
TTACATATATTAAGAGGATTAAATTATTCTTTCTCTTATTTACCTTTATCATGGATTAGTGGTTTAGTAATATTCTTAAT
ATTTATTGTAACTGCTTTTATGGGTTATGTCTTACCATGGGGACAAATGAGTTTCTGGGGAGCTACTGTTATAACTAATT
TATTATATTTTATTCCTGGATTAATTAATTGGGTTTGTGGTGGATTTATTATTAATGACCCAACATTAAAAAGATTCTTT
GTATTACACTTTATATTCCCATTTATAGCATTAGCAATTGTATTTATTCATATATTCTTTTTACATATTCAAGGTAGCAC
TAATCCTTTAGGGTATGATACACCTTTAAAAATACCATTCTATCCAAATCTATTAACTTTAGATATTAAAGGATTTAATT
ATGTATTAGTAATATTCTTATTTCAAAGTTTATTTGGAATT
>H25 
TTACATATATTAAGAGGATTAAATTATTCTTTCTCTTATTTACCTTTATCATGGATTAGTGGTTTAGTAATATTCTTAAT
ATTTATTGTTACTGCTTTTATGGGTTATGTCTTACCATGGGGACAAATGAGTTTCTGGGGAGCTACTGTTATAACTAATT
TATTATATTTTATTCCTGGATTAATTAATTGGGTTTGTGGTGGATTTATTATTAATGACCCAACATTAAAAAGATTCTTT
GTATTACACTTTATATTCCCATTTATAGCATTAGCAATTGTATTTATTCATATATTCTTTTTACATATTCAAGGTAGCAC
TAATCCTTTAGGGTATGATACACCTTTAAAAATACCATTCTATCCAAATCTATTAACTTTAGATATTAAAGGATTTAATT
ATGTACTAGTAATATTCTTATTTCAAAGTTTATTTGGAATT
>H26 
TTACATATATTAAGAGGATTAAATTATTCTTTCTCTTATTTACCTTTATCATGGATTAGTGGTTTAGTAATATTCTTAAT
ATTTATTGTAACTGCTTTTATGGGTTATGTCTTACCATGGGGACAAATGAGTTTCTGGGGAGCTACTGTTATAACTAATT
TATTATATTTTATTCCTGGATTAATTAATTGGGTTTGTGGTGGATTTATTATTAATGACCCAACATTAAAAAGATTCTTT
GTATTACACTTTATATTCCCATTTATAGCATTAGCAATTGTATTTATTCATATATTCTTTTTACATATTCAAGGTAGCAC
TAATCCTTTAGGGTATGATACACCTTTAAAAATACCATTCTATCCAAATCTATTAACTTTAGATATTAAAGGATTTAATT
ATGTACTAGTAATATTCTTATTTCAAAGTTTATTTGGAATT
>H27 
TTACATATATTAAGAGGATTAAATTATTCTTTCTCTTATTTACCTTTATCATGGATTAGTGGTTTAGTAATATTCTTAAT
ATTTATTGTAACTGCTTTTATGGGTTATGTCTTACCATGGGGACAAATGAGTTTCTGGGGAGCTACTGTTATAACTAATT
TATTATATTTTATTCCTGGATTAATTAATTGGGTTTGTGGTGGATTTATTATTAATGACCCAACATTAAAAAGATTCTTT
GTATTACATTTTATATTCCCATTTATAGCATTAGCAATTGTATTTATTCATATATTCTTTTTACATATTCAAGGTAGCAC
TAATCCTTTAGGGTATGATACACCTTTAAAAATACCATTCTATCCAAATCTATTAACTTTAGATATTAAAGGATTTAATT
ATGTACTAGTAATATTCTTATTTCAAAGTTTATTTGGAATT
>H28 
TTACATATATTAAGAGGATTAAATTATTCTTTCTCTTATTTACCTTTATCATGGATTAGTGGTTTATTATTATTCTTAAT
ATTTATTGTTACTGCTTTTATGGGTTATGTCTTACCATGGGGACAAATGAGTTTCTGGGGAGCTACTGTTATAACTAATT
TATTATATTTTATTCCTGGATTAATTAATTGGATTTGTGGTGGATTTATTATTAATGACCCAACATTAAAAAGATTCTTT
GTATTACACTTTATATTTCCATTTATAGCATTAGCAATTGTATTTATTCATATATTCTTTTTACATATTCAAGGTAGCAC
TAATCCTTTAGGGTATAATACACCTTTAAAAATACCATTCTATCCAAATCTATTAACTTTAGATATTAAAGGATTTAATT
ATGTATTAGTAATATTCTTATTTCAAAGTTTATTTGGAATT
>H29 
TTACATATATTAAGAGGATTAAATTATTCTTTCTCTTATTTACCTTTATCATGGATTAGTGGTTTATTAATATTCTTAAT
ATTTATTGTTACTGCTTTTATGGGTTATGTCTTACCATGGGGACAAATGAGTTTCTGGGGAGCTACTGTTATAACTAATT
TATTATATTTTATTCCTGGATTAATTAATTGGATTTGTGGTGGATTTATTATTAATGACCCAACATTAAAAAGATTCTTT
GTATTACACTTTATATTCCCATTTATAGCATTAGCAATTGTATTTATTCATATATTCTTTTTACATATTCAAGGTAGCAC
TAATCCTTTAGGGTATAATACACCTTTAAAAATACCATTCTATCCAAATCTATTAACTCTAGATATTAAAGGATTTAATT
ATGTATTAGTAATATTCTTATTTCAAAGTTTATTTGGAATT
>H30 
TTACATATATTAAGAGGATTAAATTATTCTTTCTCTTATTTACCTTTATCATGGATTAGTGGTTTATTATTATTCTTAAT
ATTTATTGTTACTGCTTTTATGGGTTATGTCTTACCATGGGGACAAATGAGTTTCTGGGGAGCTACTGTTATAACTAATT
TATTATATTTTATTCCTGGATTAATTAATTGGATTTGTGGTGGATTTATTATTAATGACCCAACATTAAAAAGATTCTTT
GTATTACACTTTATATTCCCATTTATAGCATTAGCAATTGTATTTATTCATATATTCTTTTTACATATTCAAGGTAGCAC
TAATCCTTTAGGGTATAATACACCTTTAAAAATACCATTCTATCCAAATCTATTAACTCTAGATATTAAAGGATTTAATT
ATGTATTAGTAATATTCTTATTTCAAAGTTTATTTGGAATT
>H31 
TTACATATATTAAGAGGATTAAATTATTCTTTCTCTTATTTACCTTTATCATGGATTAGTGGTTTATTATTATTCTTAAT
ATTTATTGTTACTGCTTTTATGGGTTATGTCTTACCATGGGGACAAATGAGTTTCTGGGGAGCTAATGTTATAACTAATT
TATTATATTTTATTCCTGGATTAATTAATTGGATTTGTGGTGGATTTATTATTAATGACCCAACATTAAAAAGATTCTTT
GTATTACACTTTATATTCCCATTTATAGCATTAGCAATTGTATTTATTCATATATTCTTTTTACATATTCAAGGTAGCAC
TAATCCTTTAGGGTATAATACACCTTTAAAAATACCATTCTATCCAAATCTATTAACTTTAGATATTAAAGGATTTAATT
ATGTATTAGTAATATTCTTATTTCAAAGTTTATTTGGAATT
>H32 
TTACATATATTAAGAGGATTAAATTATTCTTTCTCTTATTTACCTTTATCATGGATTAGTGGTTTATTATTATTCTTAAT
ATTTATTGTTACTGCTTTTATGGGTTATGTCTTACCATGGGGACAAATGAGTTTCTGGGGAGCTACTGTTATAACTAATT
TATTATATTTTATTCCTGGATTAATTAATTGGATTTGTGGTGGATTTATTATTAATGACCCAACATTAAAAAGATTCTTT
GTATTACACTTTATATTCCCATTTATAGCATTAGCAATTGTATTTATTCATATATTCTTTTTACATATTCAAGGTAGCAC
TAATCCTTTAGGGTATAATACACCTTTAAAAATACCATTCTATCCAAATCTATTAACTTTAGATATTAAAGGATTTAATT
ATGTATTAGTAATATTCTTATTTCAAAGTTTATTTGGAATT
>H33 
TTACATATATTAAGAGGATTAAATTATTCTTTCTCTTATTTACCTTTATCATGGATTAGTGGTTTATTAATATTCTTAAT
ATTTATTGTTACTGCTTTTATGGGTTATGTCTTACCATGGGGACAAATGAGTTTCTGGGGAGCTACTGTTATAACTAATT
TATTATATTTTATTCCTGGATTAATTAATTGGATTTGTGGTGGATTTATTATTAATGACCCAACATTAAAAAGATTCTTT
GTATTACATTTTATATTCCCATTTATAGCATTAGCAATTGTATTTATTCATATATTCTTTTTACATATTCAAGGTAGCAC
TAATCCTTTAGGGTATAATACACCTTTAAAAATACCATTCTATCCAAATCTATTAACTTTAGATATTAAAGGATTTAATT
ATGTATTAGTAATATTCTTATTTCAAAGTTTATTTGGAATT
>H34 
TTACATATATTAAGAGGATTAAATTATTCTTTCTCTTATTTACCTTTATCATGGGTTAGTGGTTTAGTATTATTCTTAAT
ATTTATTGTTACTGCTTTTATGGGTTATGTCTTACCATGGGGACAAATGAGTTTCTGGGGAGCTACTGTTATTACTAATT
TATTATATTTTATTCCTGGATTAATTAATTGGATTTGTGGTGGATTTATTATTAATGACCCAACATTAAAAAGATTCTTT
GTATTACACTTTATATTCCCATTTATAGGATTAGCAATTGTATTTATTCATATATTCTTTTTACATATTCAAGGTAGCAC
TAATCCTTTAGGGTATAATACACCTTTAAAAATACCATTCTATCCAAATCTATTAACTTTAGATATTAAAGGATTTAATT
ATGTATTAGTAATATTCTTATTTCAAAGTTTATTTGGAATT
>H35 
TTACATATATTAAGAGGATTAAATTATTCTTTCTCTTATTTACCTTTATCATGGATTAGTGGTTTAGTATTATTCTTAAT
ATTTATTGTTACTGCTTTTATGGGTTATGTCTTACCATGGGGACAAATGAGTTTCTGGGGAGCTACTGTTATAACTAATT
TATTATATTTTATTCCTGGATTAATTAATTGGATTTGTGGTGGATTTATTATTAATGACCCAACATTAAAAAGATTCTTT
GTATTACACTTTATATTCCCATTTATAGCATTAGCAATTGTATTTATTCATATATTCTTTTTACATATTCAAGGTAGCAC
TAATCCTTTAGGGTATAATACACCTTTAAAAATACCATTCTATCCAAATCTATTAACTTTAGATATTAAAGGATTTAATT
ATGTATTAGTAATATTCTTATTTCAAAGTTTATTTGGAATT
>H36 
TTACATATATTAAGAGGATTAAATTATTCTTTCTCTTATTTACCTTTATCATGGATTAGTGGTTTAGTATTATTCTTAAT
ATTTATTGTTACTGCTTTTATGGGTTATGTCTTACCATGGGGACAAATGAGTTTCTGGGGAGCTACTGTTATTACTAATT
TATTATATTTTATTCCTGGATTAATTAATTGGATTTGTGGTGGATTTATTATTAATGACCCAACATTAAAAAGATTCTTT
GTATTACACTTTATATTCCCATTTATAGGATTAGCAATTGTATTTATTCATATATTCTTTTTACATATTCAAGGTAGCAC
TAATCCTTTAGGGTATAATACACCTTTAAAAATACCATTCTATCCAAATCTATTAACTTTAGATATTAAAGGATTTAATT
ATGTATTAGTAATATTCTTATTTCAAAGTTTATTTGGAATT
>H37 
TTACATATATTAAGAGGATTAAATTATTCTTTCTCTTATTTACCTTTATCATGGATTAGTGGTTTAGTATTATTCTTAAT
ATTTATTGTTACTGCTTTTATGGGTTATGTCTTACCATGGGGACAAATGAGTTTCTGGGGAGCTACTGTTATTACTAATT
TATTATATTTTATTCCTGGATTAATTAATTGGATTTGTGGTGGATTTATTATTAATGACCCAACATTAAAAAGATTCTTT
GTATTACACTTTATATTCCCATTTATAGGATTAGCAATTGTATTTATTCATATATTCTTTTTACATATTCAAGGTAGCAC
TAATCCTTTAGGGTATAATACACCTTTAAAAATACCATTCTATCCAAATCTATTAACTTTAGATATTAAAGGATTTAATT
ATGTATTAGTAATATTCTTATTTCAAAGTTTATTTGGAATG
>H38 
TTACATATATTAAGAGGATTAAATTATTCTTTCTCTTATTTACCTTTATCATGGATTAGTGGTTTAGTATTATTCTTAAT
ATTTATTGTTACTGCTTTTATGGGTTATGTCTTACCATGGGGTCAAATGAGTTTCTGGGGAGCTACTGTTATTACTAATT
TATTATATTTTATTCCTGGATTAATTAATTGGATTTGTGGTGGATTTATTATTAATGACCCAACATTAAAAAGATTCTTT
GTATTACATTTTATATTCCCATTTATAGGATTAGCAATTGTATTTATTCATATATTCTTTTTACATATTCAAGGTAGCAC
TAATCCTTTAGGGTATAATACACCTTTAAAAATACCATTCTATCCAAATCTATTAACTTTAGATATTAAAGGATTTAATT
ATGTATTAGTAATATTCTTATTTCAAAGTTTATTTGGAATT
>H39 
TTACATATATTAAGAGGATTAAATTATTCTTTCTCTTATTTACCTTTATCATGGATTAATGGTTTAATATTATTCTTAAT
ATTTATTGTTACTGCTTTTATGGGTTATGTCTTACCATGGGGACAAATGAGTTTCTGGGGAGCTACTGTTATAACTAATT
TATTATATTTTATTCCTGGATTAATTAATTGGATTTGTGGTGGATTTATTATTAATGACCCAACATTAAAAAGATTCTTT
GTATTACACTTTATATTTCCATTTATAGCATTAGCAATTGTATTTATTCATATATTCTTTTTACATATTCAAGGTAGCAC
TAATCCTTTAGGGTATAATACACCTTTAAAAATACCATTCTATCCAAATCTATTAACTTTAGATATTAAAGGATTTAATT
ATGTATTAGTAATATTCTTATTTCAAAGTTTATTTGGAATT
>H40 
TTACATATATTAAGAGGATTAAATTATTCTTTCTCTTATTTACCTTTATCATGGATTAGTGGTTTAATATTATTCTTAAT
ATTTATTGTTACTGCTTTTATGGGTTATGTCTTACCATGGGGACAAATGAGTTTCTGGGGAGCTACTGTTATAACTAATT
TATTATATTTTATTCCTGGATTAATTAATTGGATTTGTGGTGGATTTATTATTAATGACCCAACATTAAAAAGATTCTTT
GTATTACATTTTATATTCCCATTTATAGCATTAGCAATTGTATTTATTCATATATTCTTTTTACATATTCAAGGTAGCAC
TAATCCTTTAGGGTATAATACACCTTTAAAAATACCATTCTATCCAAATCTATTAACTTTAGATATTAAAGGATTTAATT
ATGTATTAGTAATATTCTTATTTCAAAGTTTATTTGGAATT
>H41 
TTACATATATTAAGAGGATTAAATTATACTTTCTCTTATTTACCTTTATCATGGATTAGTGGTTTAGTATTATTCTTAAT
ATTTATTGTTACTGCTTTTATGGGTTATGTCTTACCATGGGGACAAATGAGTTTCTGGGGAGCTACTGTTATAACTAATT
TATTATATTTTATTCCTGGATTAATTAATTGGATTTGTGGTGGATTTATTATTAATGACCCAACATTAAAAAGATTCTTT
GTATTACACTTTATATTCCCATTTATAGGATTAGCAATTGTATTTATTCATATATTCTTTTTACATATTCAAGGTAGCAC
TAATCCTTTAGGGTATAATACACCTTTAAAAATACCATTCTATCCAAATCTATTAACTTTAGATATTAAAGGATTTAATT
ATGTATTAGTAATATTCTTATTTCAAAGTTTATTTGGAATT
>H42 
TTACATATATTAAGAGGATTAAATTATTCTTTCTCTTATTTACCTTTATCATGGATTAGTGGTTTAATATTATTCTTAAT
ATTTATTGTTACTGCTTTTATGGGTTATGTCTTACCATGGGGACAAATGAGTTTCTGGGGAGCTACTGTTATTACTAATT
TATTATATTTTATTCCTGGATTAATTAATTGGATTTGTGGTGGATTTATTATTAATGACCCAACATTAAAAAGATTCTTT
GTATTACACTTTATATTCCCATTTATAGCATTAGCAATTGTATTTATTCATATATTCTTTTTACATATTCAAGGTAGCAC
TAATCCTTTAGGGTATAATACACCTTTAAAAATACCATTCTATCCAAATCTATTAACTTTAGATATTAAAGGATTTAATT
ATGTATTAGTAATATTCTTATTTCAAAGTTTATTTGGAATT
>H43 
TTACATATATTAAGAGGATTAAATTATTCTTTCTCTTATTTACCTTTATCATGGATTAGTGGTTTAGTATTATTCTTAAT
ATTTATTGTTACTGCTTTTATGGGTTATGTCTTACCATGGGGACAAATGAGTTTCTGGGGAGCTACTGTTATAACTAATT
TATTATATTTTATTCCTGGATTAATTAATTGGATTTGTGGTGGATTTATTATTAATGACCCAACATTAAAAAGATTCTTT
GTATTACACTTTATATTCCCATTTATAGGATTAGCAATTGTATTTATTCATATATTCTTTTTACATATTCAAGGTAGCAC
TAATCCTTTAGGGTATAATACACCTTTAAAAATACCATTCTATCCAAATCTATTAACTTTAGATATTAAAGGATTTAATT
ATGTATTAGTAATATTCTTATTTCAAAGTTTATTTGGAATT
>H44 
TTACATATATTAAGAGGATTAAATTATTCGTTCTCTTATTTACCTTTATCATGGATTAGTGGTTTAGTATTATTCTTAAT
ATTTATTGTTACTGCTTTTATGGGTTATGTCTTACCATGGGGACAAATGAGTTTCTGGGGAGCTACTGTTATAACTAATT
TATTATATTTTATTCCTGGATTAATTAATTGGATTTGTGGTGGATTTATTATTAATGACCCAACATTAAAAAGATTCTTT
GTATTACACTTTATATTCCCATTTATAGGATTAGCAATTGTATTTATTCATATATTCTTTTTACATATTCAAGGTAGCAC
TAATCCTTTAGGGTATAATACACCTTTAAAAATACCATTCTATCCAAATCTATTAACTTTAGATATTAAAGGATTTAATT
ATGTATTAGTAATATTCTTATTTCAAAGTTTATTTGGAATT
>H45 
TTACATATATTAAGAGGATTAAATTATTCTTTCTCTTATTTACCTTTATCATGGATTAGTGGTTTAATATTATTTTTAAT
ATTTATTGTAACTGCTTTTATGGGTTATGTCTTACCATGGGGTCAAATGAGTTTCTGGGGAGCTACTGTTATTACTAATT
TATTATATTTTATTCCTGGATTAATTAATTGGGTTTGTGGTGGATTTATTATTAATGACCCAACATTAAAAAGATTCTTT
GTATTACACTTTATATTCCCATTTATAGGATTAGCAATTGTATTTATTCATATATTCTTTTTACATATTCAAGGTAGCAC
TAATCCTTTAGGGTATAATACACCTTTAAAAATACCATTCTATCCAAATCTATTAACTTTAGATATTAAAGGATTTAATT
ATGTATTAGTAATATTCTTATTTCAAAGTTTATTTGGAATT
>H46 
TTACATATATTAAGAGGATTAAATTATTCTTTCTCTTACTTACCTTTATCATGGATTAGTGGTTTAATATTATTTTTAAT
ATTTATTGTAACTGCTTTTATGGGTTATGTTTTACCATGGGGTCAAATGAGTTTCTGGGGAGCTACTGTTATTACTAATT
TATTATATTTTATTCCTGGATTAATCAATTGGGTTTGTGGTGGATTTATTATTAATGACCCAACCTTAAAAAGATTCTTT
GTATTACACTTTATATTCCCATTCATAGGATTAGCAATTGTATTTATTCATATATTCTTTTTACATATTCAAGGTAGCAC
TAATCCTTTAGGGTATAATACACCTTTAAAAATACCATTCTATCCAAATCTATTAACTTTAGATATTAAAGGATTTAATT
ATGTATTAGTAATATTCTTATTTCAAAGTTTATTTGGAATT
>H47 
TTACATATATTAAGAGGATTAAATTATTCTTTCTCTTATTTACCTTTATCATGGATTAGTGGTTTAATATTATTTTTAAT
ATTTATTGTTACAGCTTTTATGGGTTATGTTTTACCATGGGGTCAAATGAGTTTCTGGGGAGCTACTGTTATAACTAATT
TATTATATTTTATTCCTGGATTAATCAATTGGATTTGTGGTGGATTTATTATTAATGACCCAACCTTAAAAAGATTCTTC
GTATTACACTTTATATTCCCATTCATAGCATTAGCAATTGTATTTATTCATATATTCTTTTTACATATTCAAGGTAGCAC
TAATCCTTTAGGGTATAATACACCTTTAAAAATACCATTCTATCCAAATCTATTAACTTTAGATATTAAAGGATTTAATT
ATGTACTAGTAATATTCTTATTTCAAAGTTTATTTGGAATT
>H48 
TTACATATATTAAGAGGATTAAATTATTCTTTCTCTTATTTACCTTTATCATGGATTAGTGGTTTAATATTATTTTTAAT
ATTTATTGTAACTGCTTTTATGGGTTATGTTTTACCATGGGGTCAAATGAGTTTCTGGGGAGCTACTGTTATTACTAATT
TATTATATTTTATTCCTGGATTAATCAATTGGGTTTGTGGTGGATTTATTATTAATGACCCAACCTTAAAAAGATTCTTT
GTATTACATTTTATATTCCCATTCATAGCATTAGCAATTGTATTTATTCATATATTCTTTTTACATATTCAAGGTAGCAC
TAATCCTTTAGGGTATGATACACCTTTAAAAATACCATTCTATCCAAATCTATTAACTTTAGATATTAAAGGATTTAATT
ATGTACTAGTAATATTCTTATTTCAAAGTTTATTTGGAATT
>H49 
TTACATATATTAAGAGGATTAAATTATTCTTTCTCTTATTTACCTTTATCATGGATTAGTGGTTTAATATTATTTTTAAT
ATTTATTGTAACTGCTTTTATGGGTTATGTTTTACCATGGGGTCAAATGAGTTTTTGGGGAGCTACTGTAATTACTAATT
TATTATATTTTATTCCTGGATTAATCAATTGGGTTTGTGGTGGATTTATTATTAATGACCCAACCTTAAAAAGATTCTTT
GTATTACATTTTATATTCCCATTCATAGCATTAGCAATTGTATTTATTCATATATTCTTTTTACATATTCAAGGTAGCAC
TAATCCTTTAGGGTATGATACACCTTTAAAAATACCATTCTATCCAAATCTATTAACTTTAGATATTAAAGGATTTAATT
ATGTACTAGTAATATTCTTATTTCAAAGTTTATTTGGAATG
>H50 
TTACATATATTAAGAGGATTAAATTATTCTTTCTGTTACTTACCATTATCATGGATTAGTGGTTTAATAATATTTTTAAT
ATTTATTGTAACTGCTTTTATGGGTTATGTTTTACCATGGGGTCAAATGAGTTTTTGGGGAGCTACTGTAATTACTAATT
TATTATATTTTATTCCTGGATTAATCAATTGGGTCTGTGGTGGATTTATTATTAATGACCCAACCTTAAAAAGATTCTTC
GTATTACATTTTATATTCCCATTCGTAGCACTAGCTATTGTATTTATTCATATATTCTTTTTACATATTCAAGGTAGCAC
TAATCCTTTAGGGTATGATACACCTTTAAAAATACCATTCTATCCAAATCTATTAACTTTAGATATTAAAGGATTTAATT
ATGTACTAGTAATATTCTTATTTCAAAGTTTATTTGGAATG
>H51 
TTACATATATTAAGAGGATTAAATTATTCTTTCTGTTACTTACCATTATCATGGATTAGTGGTTTAATAATATTTTTAAT
ATTTATTGTAACTGCTTTTATGGGTTATGTTTTACCATGGGGTCAAATGAGTTTTTGGGGAGCTACTGTAATTACTAATT
TATTATATTTTATTCCTGGATTAATCAATTGGGTCTGTGGTGGATTTATTATTAATGACCCAACCTTAAAAAGATTCTTC
GTATTACATTTTATATTCCCATTCGTAGCACTAGCTATTGTATTTATTCATATATTCTTTTTACATATTCAAGGTAGCAC
TAATCCTTTAGGGTATGATACACCTTTAAAAATACCATTCTATCCAAATCTATTAACTTTAGATATTAAAGGATTTAATT
ATGTACTAGTAATATTCTTATTTCAAAGTTTATTTGGAATT
>H52 
TTACATATATTAAGAGGATTAAATTATTCTTTCTCTTACTTACCATTATCATGGATTAGTGGTTTAATAATATTTTTAAT
ATTTATTGTAACTGCTTTTATGGGTTATGTTTTACCATGGGGTCAAATGAGTTTTTGGGGAGCTACTGTAATTACTAATT
TATTATATTTTATTCCTGGATTAATCAATTGGATCTGTGGTGGATTTATTATTAATGACCCAACCTTAAAAAGATTCTTC
GTATTACATTTTATATTCCCATTCATAGCACTAGCTATTGTATTTATTCATATATTCTTTTTACATATTCAAGGTAGCAC
TAATCCTTTAGGGTATGATACACCTTTAAAAATACCATTCTATCCAAATCTATTAACTTTATATATTAAAGGATTTAATT
ATGTATTAGTAATATTCTTATTTCAAAATTTATTTGGAATT
>H53 
TTACATATATTAAGAGGATTAAATTATTCTTTCTCTTATTTACCTTTATCATGGATTAGTGGTTTAATATTATTTTTAAT
ATTTATTGTAACAGCTTTTATGGGTTATGTCTTACCATGGGGTCAAATGAGTTTCTGGGGAGCTACTGTAATTACTAATT
TATTATATTTTATTCCTGGATTAATCAATTGGATTTGTGGTGGATTTATTATTAATGACCCAACCTTAAAAAGATTCTTC
GTATTACATTTTATATTCCCATTCATAGCACTAGCAATTGTATTTATTCATATATTCTTTTTACATATTCAAGGTAGCAC
TAATCCTTTAGGGTATGATACACCTTTAAAAATACCATTCTATCCAAATCTATTAACTTTAGATATTAAAGGATTTAATT
ATGTACTAGTAATATTCTTATTTCAAAGTTTATTTGGAATT
>H54 
TTACACATATTAAGAGGTTTAAATTATTCTTTTGCTTATTTACCTCTATCATGGTGTAGTGGTTTAATTATATTTATAAT
ATTTATTGTAACTGCCTTTATGGGATATGTATTACCATGGGGTCAAATGAGTTTCTGGGGAGCAACAGTAATTACTAATT
TATTATATTTTATTCCTGGATTAATTAATTGGGTATGTGGTGGATTTATAATAAACGATCCTACACTAAAAAGATTCTTT
ATATTACACTTTATATTCCCATTTATAGCTTTAATTATAGTATTTCTACATATATTCTTCTTACATATTCAAGGTAGCAC
TAATCCATTAGGGTATGATACACCATTAAAAATACCATTCTATCCAAATCTATTAACTTTAGATATTAAAGGATTTAATT
ATGTATTAGTACTATTTATCTTTCAAAGTTTATTTGGAATT
>H55 
TTACACATATTAAGAGGTTTAAATTATTCTTTTGCTTATTTACCTTTATCATGGTGTAGTGGTTTAATTTTATTTATAAT
ATTTATTGTAACTGCCTTTATGGGTTATGTTTTACCATGGGGTCAAATGAGTTTCTGGGGAGCAACAGTAATTACTAACT
TATTATATTTTATTCCTGGATTAATTAATTGGGTATGTGGTGGATTTATAATAAATGATCCTACATTAAAAAGATTCTTT
ATATTACATTTTATATTCCCATTTATAGCTTTAATAATAGTATTTTTACATATATTCTTCTTACATATTCAAGGTAGCAC
TAATCCTTTAGGGTATGATACACCATTAAAAATACCATTCTATCCAAATCTCTTAACTTTAGATATTAAAGGATTTAATT
ATGTATTAGTAATATTTATATTTCAAAGTTTATTTGGAATT
>H56 
TTACACATATTAAGAGGTTTAAATTATTCTTTTGCTTATTTACCTCTATCATGGTGTAGTGGTTTAATTATATTTATAAT
ATTTATTGTAACTGCCTTTATGGGATATGTATTACCATGGGGTCAAATGAGTTTCTGGGGAGCAACAGTAATTACTAATT
TATTATATTTTATTCCTGGATTAATTAATTGGGTATGTGGTGGATTTATAATAAACGATCCTACATTAAAAAGATTCTTT
ATATTACACTTTATATTCCCATTTATAGCTTTAATTATAGTATTTCTACATATATTCTTCTTACATATTCAAGGTAGCAC
TAATCCATTAGGGTATGATACACCATTAAAAATACCATTCTATCCAAATCTATTAACTTTAGATATTAAAGGATTTAATT
ATGTATTAGTACTATTTATCTTTCAAAGTTTATTTGGAATT
