# Supplementary material for: Generalists or Specialists? Testing Genetic Specificity of Leucocytozoon Lineages and Black Fly Vectors in Thailand
Source: Biology (Basel). 2025 Dec 23;15(1):28. doi: 10.3390/biology15010028 (PMC12784730; doi:10.3390/biology15010028)
Supplement: Supplementary file 1 [file biology-15-00028-s001.zip › Simulium ML tree]

#NEXUS
begin trees;
	tree tree_1 = [&R] (GB61913:0.111692,((SM6191:0.04812,YV6195:0.053058):0.057896,(AS62027:0.09027,(CP62621:0.012207,KL61814:0.012869):0.076786):0.002792):7.38E-4);
end;
